# Supplementary material for: Directed Differentiation of Human Induced Pluripotent Stem Cells into Fallopian Tube Epithelium
Source: Sci Rep. 2017 Sep 6;7:10741. doi: 10.1038/s41598-017-05519-2 (PMC5587694; doi:10.1038/s41598-017-05519-2)
Supplement: Supplementary file 2 — Supplementary Table3 [file 41598_2017_5519_MOESM2_ESM.xls]

## Sheet: Sheet1
MIXL1
	Day0	Day2	Day4-bmp4	Day6-bmp4
SET1	1	4889.4	35.3023	2.20061
SET2	1	4229.01	57.8049	6.9428
SET3	1	4469.78	3.89611	0.191171
Mean	1	4529.4	32.3344	3.11153
Median	1	4469.78	35.3023	2.20061
SEM	0	192.955	15.6327	2.00154
Std Dev	0	272.879	22.108	2.8306
C.V.	0	0.0602463	0.68373	0.909714
BRACHURY
	Day0	Day2	Day4	Day6
SET1	1	332.709	109.539	5.61802
SET2	1	449.478	164.122	58.5961
SET3	1	936.889	42.2024	2.33211
Mean	1	573.025	105.288	22.1821
Median	1	449.478	109.539	5.61802
SEM	0	185.028	35.2593	18.2317
Std Dev	0	261.67	49.8641	25.7835
C.V.	0	0.456646	0.473599	1.16236
POU5F1
	Day0	Day2	Day4	Day6
SET1	1	0.899927	0.650912	0.0180557
SET2	1	0.819737	0.134412	0.0926295
SET3	1	0.784277	0.508676	0.17771
Mean	1	0.834647	0.431333	0.0961317
Median	1	0.819737	0.508676	0.0926295
SEM	0	0.0342075	0.154034	0.0461215
Std Dev	0	0.0483767	0.217837	0.0652256
C.V.	0	0.0579607	0.505032	0.678503
SOX2
	Day0	Day2	Day4	Day6
SET1	1	1.09608	0.444697	0.142072
SET2	1	0.874923	0.379951	0.1285
SET3	1	0.383004	0.10398	0.0502393
Mean	1	0.78467	0.309542	0.106937
Median	1	0.874923	0.379951	0.1285
SEM	0	0.210736	0.104467	0.0286182
Std Dev	0	0.298026	0.147739	0.0404722
C.V.	0	0.379811	0.47728	0.378469
TDGF1
	Day0	Day2	Day4	Day6
SET1	1	0.140367	0.0395239	0.000281272
SET2	1	0.103911	0.00252228	0.00382251
SET3	1	0.023828	0.00560764	0.00420123
Mean	1	0.0893687	0.0158846	0.00276834
Median	1	0.103911	0.00560764	0.00382251
SEM	0	0.0344188	0.0118531	0.00124833
Std Dev	0	0.0486755	0.0167629	0.00176541
C.V.	0	0.544659	1.05529	0.637713
PAX2-BMP4vsBMP7
	Day0	Day2	Day4-BMP4	Day6-BMP4	Day4-BMP7	Day6-BMP7
SET1	1	45.9047	635.76	26.6965	161.778	116.629
SET2	1	92.1742	948.459	12.913	99.6785	44.2603
SET3	1	185.189	500.044	103.208	92.3681	149.67
Mean	1	107.756	694.755	47.606	117.942	103.52
Median	1	92.1742	635.76	26.6965	99.6785	116.629
SEM	0	40.9557	132.765	28.0845	22.0197	31.1271
Std Dev	0	57.9201	187.757	39.7175	31.1406	44.0204
C.V.	0	0.537512	0.27025	0.834296	0.264034	0.425237
OSR1-BMP4vsBMP7
	Day0	Day2	Day4-BMP4	Day6-BMP4	Day4-BMP7	Day6-BMP7
SET1	1	25.0301	33.1354	159.096	23.1189	149.03
SET2	1	53.1832	37.1299	63.1296	34.3769	50.9843
SET3	1	29.4555	52.7358	30.7235	9.66636	65.8712
Mean	1	35.8896	41.0004	84.3164	22.3874	88.6286
Median	1	29.4555	37.1299	63.1296	23.1189	65.8712
SEM	0	8.74067	5.97993	38.5424	7.14268	30.5051
Std Dev	0	12.3612	8.4569	54.5072	10.1013	43.1407
C.V.	0	0.344422	0.206264	0.64646	0.451204	0.486758
GATA3-BMP4vsBMP7
	Day0	Day2	Day4-BMP4	Day6-BMP4	Day4-BMP7	Day6-BMP7
SET1	1	3.06686	366.469	1015.68	158.696	471.2
SET2	1	6.4702	638.503	3887.87	377.362	669.924
SET3	1	3.42123	273.97	3415.94	300.78	566.444
Mean	1	4.31943	426.314	2773.16	278.946	569.189
Median	1	3.42123	366.469	3415.94	300.78	566.444
SEM	0	1.08024	109.403	889.237	64.0603	57.3831
Std Dev	0	1.52769	154.72	1257.57	90.595	81.152
C.V.	0	0.353679	0.362924	0.453479	0.324776	0.142575
WT1-BMP4vsBMP7
	Day0	Day2	Day4-BMP4	Day6-BMP4	Day4-BMP7	Day6-BMP7
SET1	1	3.81044	65.4212	2.72331	1.38185	7.52622
SET2	1	9.01838	13.3787	66.7738	5.44728	2.30906
SET3	1	2.42545	104.046	3.65347	2.27675	0.215647
Mean	1	5.08475	60.9485	24.3835	3.03529	3.35031
Median	1	3.81044	65.4212	3.65347	2.27675	2.30906
SEM	0	2.00704	26.2686	21.1968	1.23335	2.17365
Std Dev	0	2.83838	37.1495	29.9768	1.74422	3.074
C.V.	0	0.558213	0.609523	1.22939	0.574647	0.917529
WT1-WNT4
	Day0	Day2	Day4	Day6/WNT4	Day8/WNT4
SET1	1	18.5842	9.44256	355.493	291.297
SET2	1	18.2614	59.7324	114.803	369.725
SET3	1	12.0087	10.5558	249.018	211.544
Mean	1	16.2848	26.5769	239.771	290.855
Median	1	18.2614	10.5558	249.018	291.297
SEM	0	2.14005	16.5809	69.6348	45.6634
Std Dev	0	3.02649	23.4489	98.4785	64.5779
C.V.	0	0.185848	0.882303	0.410719	0.222027
OVGP1-WNT4
	Day0	Day2	Day4	Day6/WNT4	Day8/WNT4
SET1	1	0.989669	9.92667	60.5643	73.0511
SET2	1	19.6703	68.7356	108.391	118.459
SET3	1	20.7039	53.8242	37.4905	51.0905
Mean	1	13.788	44.1622	68.8152	80.8667
Median	1	19.6703	53.8242	60.5643	73.0511
SEM	0	6.40609	17.6507	20.8788	19.8362
Std Dev	0	9.05959	24.9618	29.527	28.0527
C.V.	0	0.657065	0.565231	0.429077	0.3469
WT1-WNT3a
	Day0	Day2	Day4	Day6-WNT3a	Day8-WNT3a
SET1	1	18.5842	9.44256	36.3364	24.9224
SET2	1	18.2614	59.7324	5.84379	15.1523
SET3	1	12.0087	10.5558	8.84134	15.8029
Mean	1	16.2848	26.5769	17.0072	18.6259
Median	1	18.2614	10.5558	8.84134	15.8029
SEM	0	2.14005	16.5809	9.70327	3.15389
Std Dev	0	3.02649	23.4489	13.7225	4.46027
C.V.	0	0.185848	0.882303	0.806865	0.239467
OVGP1-WNT3a
	Day0	Day2	Day4	Day6-WNT3a	Day8-WNT3a
SET1	1	0.989669	9.92667	20.4867	15.4701
SET2	1	19.6703	68.7356	65.6756	4.81083
SET3	1	20.7039	53.8242	32.851	2.16036
Mean	1	13.788	44.1622	39.6711	7.48043
Median	1	19.6703	53.8242	32.851	4.81083
SEM	0	6.40609	17.6507	13.4833	4.06745
Std Dev	0	9.05959	24.9618	19.0682	5.75224
C.V.	0	0.657065	0.565231	0.480657	0.768971
FOXD1
	Day0	Day2	Day4	Day6/WNT4	Day8/WNT4	Day6-WNT3a	Day8-WNT3a
SET1	1	1.08654	2.23749	2.92042	8.39269	85.6704	129.128
SET2	1	3.55118	8.73029	4.84912	9.4386	45.3011	122.721
SET3	1	9.95704	10.398	2.81684	3.31862	94.0708	155.455
Mean	1	4.86492	7.12192	3.5288	7.04997	75.0141	135.768
Median	1	3.55118	8.73029	2.92042	8.39269	85.6704	129.128
SEM	0	2.6436	2.48921	0.660841	1.88995	15.0531	10.0158
Std Dev	0	3.73862	3.52028	0.93457	2.67279	Std Dev	14.1645
C.V.	0	0.768485	0.494288	0.264841	0.37912	C.V.	0.104329
SIX2
	Day0	Day2	Day4	Day6/WNT4	Day8/WNT4	Day6-WNT3a	Day8-WNT3a
SET1	1	0.858953	0.45681	0.499502	0.954898	104.452	46.5651
SET2	1	4.54991	0.000243622	5.1997	8.3782	41.3378	29.8199
SET3	1	23.1097	5.47284	18.5308	11.7745	53.6612	54.2841
Mean	1	9.5062	1.97663	8.07667	7.03586	66.4837	43.5563
Median	1	4.54991	0.45681	5.1997	8.3782	53.6612	46.5651
SEM	0	6.88472	1.75307	5.4003	3.19464	19.3146	7.22067
Std Dev	0	9.73646	2.47921	7.63718	4.5179	27.3149	10.2116
C.V.	0	1.02422	1.25426	0.945585	0.642126	0.410852	0.234445
