# Supplementary material for: Directed Differentiation of Human Induced Pluripotent Stem Cells into Fallopian Tube Epithelium
Source: Sci Rep. 2017 Sep 6;7:10741. doi: 10.1038/s41598-017-05519-2 (PMC5587694; doi:10.1038/s41598-017-05519-2)
Supplement: Supplementary file 3 — Supplementary Table4 [file 41598_2017_5519_MOESM3_ESM.xls]

## Sheet: Sheet1
Gene-Treatment-Days	n (biological replicates)	p Value	F value	Total Degree of Freedom	Equation Variance Test
MIXL1	3	<0.001	534.923	11	Passed (P = 0.068)
MIXL1-Day0vsDay2		<0.001
MIXL1-Day0vsDay4		0.995
MIXL1-Day0vsDay6		0.988
BRACHYURY	3	0.020	7.272	11	Passed (P = 0.662)
BRACHYURY-Day0vsDay2		0.039
BRACHYURY-Day0vsDay4		0.865
BRACHYURY-Day0vsDay6		0.886
PAX2-BMP4vsBMP7	3	<0.001	15.794	17	Passed (P = 0.132)
PAX2-BMP4-Day0vsDay2		0.941
PAX2-BMP4-Day0vsDay4		<0.001
PAX2-BMP4-Day0vsDay6		0.979
PAX2-BMP7-Day0vsDay2		0.941
PAX2-BMP7-Day0vsDay4		0.926
PAX2-BMP7-Day0vsDay6		0.934
OSR1-BMP4vsBMP7	3	0.063	3.040	17	Passed (P = 0.551)
OSR1-BMP4-Day0vsDay2
OSR1-BMP4-Day0vsDay4
OSR1-BMP4-Day0vsDay6
OSR1-BMP7-Day0vsDay2
OSR1-BMP7-Day0vsDay4
OSR1-BMP7-Day0vsDay6
GATA3-BMP4vsBMP7	3	0.002	8.889	17	Passed (P = 0.464)
GATA3-BMP4-Day0vsDay2		0.995
GATA3-BMP4-Day0vsDay4		0.986
GATA3-BMP4-Day0vsDay6		0.004
GATA3-BMP7-Day0vsDay2		0.995
GATA3-BMP7-Day0vsDay4		0.988
GATA3-BMP7-Day0vsDay6		0.963
WT1-BMP4vsBMP7	3	0.109	2.432	17	Passed (P = 0.195)
WT1-BMP4-Day0vsDay2
WT1-BMP4-Day0vsDay4
WT1-BMP4-Day0vsDay6
WT1-BMP7-Day0vsDay2
WT1-BMP7-Day0vsDay4
WT1-BMP7-Day0vsDay6
WT1-WNT4	3	0.002	11.683	14	Passed (P = 0.131)
WT1-WNT4-Day0vsDay2		0.959
WT1-WNT4-Day0vsDay4		0.963
WT1-WNT4-Day0vsDay6		0.022
WT1-WNT4-Day0vsDay8		0.010
WT1-WNT3a	3	0.446	1.035	14	Passed (P = 0.298)
WT1-WNT3a-Day0vsDay2
WT1-WNT3a-Day0vsDay4
WT1-WNT3a-Day0vsDay6
WT1-WNT3a-Day0vsDay8
OVGP1-WNT4	3	0.007	7.890	14	Passed (P = 0.990)
OVGP1-WNT4-Day0vsDay2		0.73
OVGP1-WNT4-Day0vsDay4		0.203
OVGP1-WNT4-Day0vsDay6		0.039
OVGP1-WNT4-Day0vsDay8		0.017
OVGP1-WNT3a	3	0.035	4.459	14	Passed (P = 0.853)
OVGP1-WNT3a-Day0vsDay2
OVGP1-WNT3a-Day0vsDay4
OVGP1-WNT3a-Day0vsDay6
OVGP1-WNT3a-Day0vsDay8
SIX2-WNT4vsWNT3a	3	<0.001	8.826	20	Passed (P = 0.739)
SIX2-WNT4-Day0vsDay2		0.999
SIX2-WNT4-Day0vsDay4		0.937
SIX2-WNT4-Day0vsDay6		0.999
SIX2-WNT4-Day0vsDay8		0.997
SIX2-WNT3a-Day0vsDay2		0.999
SIX2-WNT3a-Day0vsDay4		0.937
SIX2-WNT3a-Day0vsDay6		0.003
SIX2-WNT3a-Day0vsDay8		0.063
FOXD1-WNT4vsWNT3a	3	<0.001	61.792	20	Passed (P = 0.837)
FOXD1-WNT4-Day0vsDay2		1.000
FOXD1-WNT4-Day0vsDay4		0.999
FOXD1-WNT4-Day0vsDay6		1
FOXD1-WNT4-Day0vsDay8		0.999
FOXD1-WNT3a-Day0vsDay2		1.000
FOXD1-WNT3a-Day0vsDay4		0.999
FOXD1-WNT3a-Day0vsDay6		<0.001
FOXD1-WNT3a-Day0vsDay8		<0.001
POU5F1	3	<0.001	24.118	11	Passed (P = 0.490)
POU5F1-Day0vsDay2		0.208
POU5F1-Day0vsDay4		0.011
POU5F1-Day0vsDay6		0.001
SOX2	3	0.002	19.148	11	Passed (P = 0.240)
SOX2-Day0vsDay2		0.291
SOX2-Day0vsDay4		0.010
SOX2-Day0vsDay6		0.003
TDGF1	3	<0.001	797.816	11	Passed (P = 0.812)
TDGF1-Day0vsDay2		<0.001
TDGF1-Day0vsDay4		<0.001
TDGF1-Day0vsDay6		<0.001
